# Supplementary material for: Effects of Extracellular Vesicles from Osteogenic Differentiated Human BMSCs on Osteogenic and Adipogenic Differentiation Capacity of Naïve Human BMSCs
Source: Cells. 2022 Aug 11;11(16):2491. doi: 10.3390/cells11162491 (PMC9406723; doi:10.3390/cells11162491)
Supplement: Supplementary file 1 [file cells-11-02491-s001.zip]

Archive with 1 entries (1 files):
- Cells-1841287-SM.pdf
